# Supplementary material for: Transcriptome Analysis of Salicylic Acid Treatment in Rehmannia glutinosa Hairy Roots Using RNA-seq Technique for Identification of Genes Involved in Acteoside Biosynthesis
Source: Front Plant Sci. 2017 May 17;8:787. doi: 10.3389/fpls.2017.00787 (PMC5434160; doi:10.3389/fpls.2017.00787)
Supplement: Table S1 — List of primers used for qRT-PCR analysis in this study. [file Table1.xlsx]

## Sheet: Sheet1
Table S1 List of primers used for qRT-PCR analysis in this study.
No.	Transcript	Gene	Forward	Reverse	Amplicon size (bp)
1	CL2673.Contig1	C4H	CAAACTGGAAAAAGCCCGAG	GCCAAACGGAAGATAACGGA	101
2	Unigene9725	C3H	GAACAACCTGGGACGGTTAC	AGAGCCGGTAGCACATACAC	136
3	CL2249.Contig2	C3H	AGGCGGTACCTACTCCTAGA	GTCCAGCCAACTGAGTGAAA	188
4	Unigene9959	CuAO	GCATCTCCAACGGGAGTACA	GGACGGATCGTACATCGACA	121
5	CL1747.Contig1	TH	TGGACTTCAGACATGCAGGA	ACTTGCTACGAGCAGCATTG	165
6	CL1389.Contig5	PAL	TCGACTCGACTTGGAGAGTG	ACAACGGAAACGACCTACAG	71
7	CL929.Contig1	4CL	GGGAAGTACCTGTTGCCTTC	TGAAAGAGCCCCATCAGCTA	200
8	Unigene19512	HCT	TGGGAGCTTATCGGTTGCTA	CAGGGGAAACAGGGTGAAAA	167
9	CL5641.Contig1	UGT	TCTTTCGTGGATAGGCATCAA	AAGTGCGAAAATACAAGAGCG	189
10	CL1583.Contig3	TyDC	ACCGTCTGCTTCTGCATATC	TACCCGATTCGTTAATCGCC	124
11	CL1389.Contig1	PAL	AGAGAGGAACTTGAGACGAAC	ACCATTCCAGCCCTCAAGA	138
12	CL929.Contig4	4CL	ACCTGTTGCCTTTGTTGTGA	ATTTGAAAGAGCCCCAGCAG	196
13	Unigene35591	ALDH	TGATCGAAGACGGCAAGACA	AAGGTCGACGTTCCGAGAAA	73
14	Unigene11579	PPO	CCAATACCTGGACCACCTTG	GAGTCGCGGACACTTTAGAA	183
15	CL592.Contig1	UGT	CCTTGTCGTTCAACATCCCA	TCTGTGTAGCCTCATCACCA	156
16	Unigene17128	TIP41	TGGCTCAGAGTTGATGGAGTG	TCTCCAGCAGCTTTCTCGGA	105
Note: Among them, prime pairs from No. 1-10 were used to validate the results of mRNA sequencing.
