# Supplementary material for: Transcriptome Analysis of Salicylic Acid Treatment in Rehmannia glutinosa Hairy Roots Using RNA-seq Technique for Identification of Genes Involved in Acteoside Biosynthesis
Source: Front Plant Sci. 2017 May 17;8:787. doi: 10.3389/fpls.2017.00787 (PMC5434160; doi:10.3389/fpls.2017.00787)
Supplement: Table S2 — List of up- and down-regulated differentially expressed transcripts during 0 h-vs.-12 h, 0 h-vs.-24 h, and 12 h-vs. -24 h libraries. [file Table2.XLSX]

## Sheet: possionDisMethod_SA0-VS-SA12.SA
Table S2 List of up- and down-regulated differentially expressed transcripts during 0 h-vs-12 h, 0 h-vs-24 h and 12 h-vs-24 h libraries.
Gene	log2Ratio(SA0-VS-SA12)	log2Ratio(SA0-VS-SA24)	log2Ratio(SA12-VS-SA24)
CL1159.Contig1	-8.9629	-1.47908	7.48382
CL1575.Contig4	-8.83289	-1.16047	7.67242
CL403.Contig4	-9.23601	-1.34727	7.88874
CL568.Contig11	-9.36851	-1.82935	7.53916
CL8646.Contig4	-9.29232	-1.67027	7.62205
CL2031.Contig2	-10.643	-1.25709	9.38586
CL618.Contig2	-10.5517	-1.38429	9.16742
CL226.Contig10	-10.1241	-1.55047	8.57365
CL926.Contig8	-10.1007	-1.62696	8.47371
CL945.Contig4	-9.77643	-1.04851	8.72792
CL395.Contig8	-9.8719	-3.17147	6.70044
CL701.Contig5	-8.37504	-2.30895	6.06609
CL3301.Contig4	-6.14975	2.48143	8.63118
CL1178.Contig6	-6.90689	2.28046	9.18735
CL4360.Contig2	-6.97154	2.26327	9.23482
CL8209.Contig2	-7.06609	2.1555	9.22159
CL3522.Contig2	-7.42626	1.17736	8.60363
Unigene22940	-7.55459	1.63524	9.18983
CL3920.Contig4	-7.61471	2.30266	9.91737
CL7249.Contig2	-8.19967	2.35011	10.5498
CL2397.Contig2	-8.50383	1.41205	9.91588
CL410.Contig5	-8.30834	1.27474	9.58308
Unigene20542	-8.14975	1.67362	9.82337
Unigene23013	-7.87036	1.85585	9.72622
CL8704.Contig2	-8.99435	1.5035	10.4979
CL3427.Contig4	3.12	-8.19967	-11.3197
CL1843.Contig3	2.34773	-7.05528	-9.40301
CL2849.Contig2	1.88264	-7	-8.88264
CL445.Contig1	2.314	-6.18982	-8.50383
Unigene14922	2.08445	-5.9542	-8.03865
CL1256.Contig5	1.2783	-8.55459	-9.83289
CL2397.Contig3	1.70076	-8.42206	-10.1228
CL4923.Contig2	1.98178	-7.90087	-9.88264
CL2397.Contig5	1.35856	-8.12928	-9.48784
CL2532.Contig2	1.20436	-7.98299	-9.18735
CL4445.Contig5	1.24166	-7.99435	-9.23601
Unigene18205	1.57225	-7.83289	-9.40514
Unigene23068	1.65178	-7.76818	-9.41996
CL491.Contig6	-2.04872	-11.2161	-9.16742
CL1392.Contig4	-1.99318	-8.7211	-6.72792
CL2669.Contig1	-1.76599	-9.31288	-7.54689
CL8706.Contig2	-1.93244	-9.18983	-7.25739
CL8978.Contig2	-2.10643	-9.42836	-7.32193
CL4731.Contig1	-1.2123	-9.37721	-8.16491
CL3.Contig14	-1.71049	-9.56224	-7.85175
CL6135.Contig1	-1.57395	-9.61287	-8.03892
Unigene3900	-1.56329	-9.85331	-8.29002
CL4666.Contig2	-1.78027	-10.3652	-8.58496
CL5126.Contig2	-1.51972	-10.1344	-8.61471
Unigene37964	-1.43657	-10.4919	-9.05528
CL1443.Contig8	11.1319	10.1085	-1.02333
CL6755.Contig1	11.1376	9.96	-1.17763
CL7085.Contig1	11.3253	10.2562	-1.0691
CL8065.Contig3	11.3157	9.73301	-1.5827
CL732.Contig9	12.2784	10.5925	-1.68599
CL4005.Contig1	9.90087	7.7879	-2.11296
CL2072.Contig4	9.69697	8.29002	-1.40695
CL4094.Contig4	9.82018	8.26679	-1.55339
CL6399.Contig3	9.52748	7.92481	-1.60267
CL403.Contig9	9.33092	8.19476	-1.13616
Unigene12244	9.46148	8.12928	-1.3322
CL5037.Contig2	8.84235	6.91886	-1.92349
CL568.Contig14	9.31288	7.05528	-2.2576
CL8588.Contig1	9.49785	7.31288	-2.18497
CL1312.Contig1	11.1649	8.73809	-2.42681
Unigene6575	10.7674	8.40939	-2.35797
CL3911.Contig2	10.4221	8.94544	-1.47662
Unigene20551	10.3231	8.84862	-1.47443
CL12.Contig4	6.96578	8.58496	1.61918
CL1735.Contig2	6.65821	8.88264	2.22443
CL2946.Contig1	7.80736	9.56986	1.7625
CL1435.Contig10	7.52356	9.15482	1.63126
CL937.Contig15	7.44294	9.03342	1.59048
CL5767.Contig1	8.00563	9.3966	1.39098
CL77.Contig4	8.10329	9.26444	1.16115
CL7744.Contig2	8.36632	10.0098	1.64351
CL937.Contig4	8.32643	10.1189	1.79251
CL8209.Contig3	10.6926	12.0203	1.32767
CL6332.Contig2	9.64746	11.8777	2.23021
CL619.Contig3	9.44087	10.5469	1.10603
Unigene23415	9.14211	10.4686	1.32652
CL1162.Contig7	9.75822	11.1611	1.40291
Unigene4554	9.76487	11.2842	1.51937
Unigene7	9.88874	11.0661	1.17735
Unigene28819	10.1561	11.3987	1.24266
CL1402.Contig1	6.62992	5.39033	-1.23958
CL1468.Contig2	7.40088	5.05683	-2.34405
CL1833.Contig4	5.20994	3.92657	-1.28337
Unigene16944	4.82849	3.28696	-1.54152
CL5986.Contig1	4.69623	7.77987	3.08364
CL5986.Contig2	4.17215	6.90535	2.7332
CL392.Contig4	5.56986	6.69349	1.12363
Unigene23633	5.4236	6.91905	1.49545
Unigene21213	5.94753	7.68767	1.74013
CL1399.Contig2	3.67601	4.67993	1.00392
CL1937.Contig2	3.62478	4.63731	1.01254
CL2749.Contig2	3.5993	4.75821	1.15891
CL2749.Contig1	3.2769	4.50554	1.22864
CL1668.Contig5	3.30625	4.83426	1.52801
CL5161.Contig1	3.35896	5.13504	1.77608
CL8209.Contig1	3.83584	5.17745	1.34161
Unigene18938	3.59054	4.92302	1.33247
CL8865.Contig1	4.33104	5.3715	1.04046
CL2020.Contig1	2.3159	4.63178	2.31588
CL2210.Contig1	2.01904	4.49618	2.47714
CL2778.Contig1	2.13093	4.63807	2.50714
CL7757.Contig1	2.14612	4.27186	2.12574
CL8284.Contig2	1.93527	4.11831	2.18304
CL4125.Contig1	2.79043	4.7257	1.93527
CL5558.Contig3	2.53663	4.26983	1.7332
CL2456.Contig5	2.74367	3.98412	1.24045
CL1668.Contig3	2.70355	4.05295	1.3494
CL8284.Contig1	2.75641	4.11121	1.3548
Unigene37083	2.68356	4.12234	1.43878
Unigene12163	2.53757	3.94562	1.40805
Unigene12724	2.50933	4.01878	1.50945
CL6332.Contig1	2.67373	3.75118	1.07745
Unigene37167	2.56035	3.72371	1.16336
CL1668.Contig2	1.40174	3.33737	1.93563
CL1668.Contig4	1.18363	3.149	1.96537
CL2778.Contig2	1.18317	3.21325	2.03008
Unigene15694	1.20059	3.03807	1.83747
CL1668.Contig1	1.59864	3.28807	1.68944
CL6191.Contig1	1.56264	3.17256	1.60991
CL6191.Contig2	1.45385	3.06804	1.61419
Unigene3222	1.16789	2.80678	1.63889
CL1162.Contig6	1.71514	3.48773	1.77259
CL8924.Contig1	1.6243	3.54633	1.92203
Unigene3252	1.77533	3.64867	1.87334
CL9136.Contig1	1.69678	3.76016	2.06339
CL20.Contig1	2.05132	3.6114	1.56008
CL2561.Contig5	1.87813	3.17782	1.29969
CL2209.Contig3	1.93491	3.23189	1.29698
Unigene20634	1.91636	3.2169	1.30054
CL9107.Contig2	1.90368	3.11825	1.21457
CL8935.Contig2	1.85342	3.29934	1.44592
Unigene332	1.92968	3.33532	1.40565
CL2161.Contig3	2.10221	3.2742	1.172
Unigene14503	2.28523	3.4737	1.18847
Unigene16149	2.24419	3.42901	1.18482
Unigene38285	2.25429	3.31555	1.06126
CL1083.Contig1	1.63922	2.6668	1.02757
CL4871.Contig4	1.55504	2.62583	1.07079
Unigene15242	1.61041	2.74324	1.13283
CL6693.Contig36	1.3624	2.53573	1.17333
CL6981.Contig1	1.46366	2.73859	1.27494
Unigene7157	1.36534	2.72925	1.36391
CL1528.Contig9	1.73876	2.9947	1.25594
Unigene18756	1.70745	2.98907	1.28163
CL3442.Contig1	1.72792	2.8542	1.12628
CL9573.Contig2	1.73499	2.88699	1.152
Unigene18954	1.57908	3.02835	1.44927
Unigene3263	1.51504	2.90485	1.38981
CL1390.Contig3	1.02569	2.06269	1.037
CL4931.Contig2	1.05063	2.08175	1.03112
Unigene21048	1.08775	2.14858	1.06082
Unigene34290	1.12671	2.15726	1.03054
CL1390.Contig4	1.18447	2.28436	1.09989
Unigene20825	1.17201	2.2555	1.08349
CL929.Contig4	1.21562	2.25239	1.03677
Unigene20949	1.17591	2.21715	1.04123
Unigene5688	1.22722	2.3971	1.16989
CL1850.Contig6	2.6851	1.2755	-1.40959
CL1884.Contig1	2.66607	1.35467	-1.31141
CL337.Contig4	2.64142	1.4208	-1.22062
CL1450.Contig2	2.75489	1.50674	-1.24815
CL4705.Contig2	2.83757	1.63393	-1.20364
CL1884.Contig2	2.70646	1.59854	-1.10792
Unigene1312	2.68003	1.58182	-1.09821
Unigene18182	2.98043	1.57014	-1.41029
CL1831.Contig11	2.10544	1.04081	-1.06463
CL8801.Contig1	2.06999	1.05005	-1.01994
CL1732.Contig4	2.48316	1.3566	-1.12656
CL3330.Contig2	2.4871	1.23501	-1.25208
Unigene16583	2.30446	1.27913	-1.02533
Unigene9187	2.32778	1.2249	-1.10288
CL3624.Contig2	3.19958	1.46032	-1.73925
Unigene4004	3.05806	1.21858	-1.83947
CL5761.Contig1	3.51802	1.97863	-1.53939
CL620.Contig5	3.68341	2.12858	-1.55483
CL5397.Contig3	3.42379	1.761	-1.66279
Unigene11579	3.19533	1.76139	-1.43394
Unigene689	3.34273	1.86134	-1.4814
CL4578.Contig1	3.04451	1.80255	-1.24195
CL4705.Contig1	3.07941	1.88375	-1.19565
Unigene18553	3.1159	2.09586	-1.02004
Unigene9712	3.41355	2.32615	-1.0874
CL2162.Contig2	4.15979	2.8869	-1.27289
CL2162.Contig3	4.11282	2.95782	-1.155
CL9155.Contig5	3.92396	2.58711	-1.33686
CL9155.Contig2	4.2803	2.2502	-2.0301
Unigene12829	4.17972	2.08286	-2.09686
Unigene16629	3.99714	2.24189	-1.75525
Unigene23036	3.96363	1.77199	-2.19164
CL2377.Contig2	3.75062	1.31767	-2.43296
Unigene11498	3.60607	1.01155	-2.59452
Unigene15683	3.85615	1.15289	-2.70326
Unigene14727	4.58417	1.68674	-2.89743
CL1231.Contig4	1.44702	-3.40775	-4.85477
CL2725.Contig1	1.08712	-3.41954	-4.50666
CL2608.Contig3	1.36447	-1.26185	-2.62633
Unigene26762	1.11033	-1.03196	-2.14229
CL3047.Contig3	1.69992	-1.20209	-2.902
CL1553.Contig3	1.4998	-1.55269	-3.05249
Unigene4054	1.54456	-1.63493	-3.17949
CL4975.Contig3	1.6132	-1.42675	-3.03995
Unigene11759	1.65093	-1.38508	-3.036
Unigene14058	1.66894	-1.6326	-3.30155
Unigene11574	2.21161	-1.38734	-3.59895
CL3191.Contig1	-3.48283	-5.3504	-1.86757
CL8161.Contig2	-3.17237	-4.97423	-1.80185
CL1936.Contig2	-2.71978	-6.43719	-3.71741
CL3216.Contig1	-1.93417	-5.71777	-3.78361
Unigene6258	-2.3294	-5.535	-3.2056
CL2017.Contig1	-3.49386	-6.64704	-3.15317
Unigene10447	-3.44656	-6.50877	-3.06221
CL8161.Contig1	-3.25883	-5.83417	-2.57535
CL3577.Contig2	-1.13236	-4.7122	-3.57984
CL3509.Contig1	-1.94101	-4.75242	-2.81142
CL252.Contig7	-1.49311	-4.26998	-2.77687
Unigene8542	-1.55127	-4.35133	-2.80006
CL399.Contig2	-1.4419	-3.77557	-2.33368
Unigene11831	-1.12648	-3.8472	-2.72072
Unigene20557	-1.24528	-3.78611	-2.54084
CL1685.Contig1	-2.17219	-3.54881	-1.37662
CL3399.Contig2	-2.14924	-3.54491	-1.39568
CL6074.Contig1	-2.068	-3.36802	-1.30003
CL6066.Contig1	-2.40619	-3.48326	-1.07707
CL3509.Contig3	-2.33896	-4.46637	-2.12741
CL4459.Contig1	-2.00568	-4.19717	-2.1915
Unigene6211	-2.59015	-4.18345	-1.5933
CL1904.Contig2	-1.17099	-3.35628	-2.18529
CL6.Contig3	-1.14847	-3.09889	-1.95042
CL119.Contig19	-1.21132	-3.01798	-1.80666
Unigene20234	-1.22158	-3.04318	-1.8216
Unigene16374	-1.3124	-3.04738	-1.73499
CL6543.Contig2	-1.15837	-2.77298	-1.6146
CL3399.Contig3	-1.63866	-3.41954	-1.78088
Unigene21654	-1.55872	-3.27241	-1.7137
CL8427.Contig1	-1.82718	-3.56299	-1.73581
Unigene7010	-1.66658	-3.64386	-1.97728
CL1405.Contig8	-1.12961	-2.23106	-1.10145
CL569.Contig3	-1.00993	-2.03558	-1.02566
CL8553.Contig2	-1.01768	-2.41189	-1.3942
CL942.Contig1	-1.16051	-2.50817	-1.34766
CL3704.Contig1	-1.38352	-2.59885	-1.21533
CL5445.Contig2	-1.55302	-2.75478	-1.20176
Unigene20971	-1.56573	-2.61764	-1.05191
Unigene13810	-1.5503	-3.06861	-1.51831
Unigene2551	-1.50348	-2.82876	-1.32528
Unigene338	-1.49667	-2.89325	-1.39658
CL21.Contig3	-2.29639	1.25658	3.55297
CL3391.Contig3	-1.19	1.21572	2.40571
CL2812.Contig2	-1.29255	1.71413	3.00668
CL2812.Contig1	-1.4805	1.34755	2.82805
CL4955.Contig3	-1.26891	1.49093	2.75984
CL5242.Contig1	-2.64909	1.97701	4.6261
Unigene19700	-1.84354	2.15546	3.999
Unigene6632	-1.34593	2.46209	3.80802
CL573.Contig1	-4.95777	-1.36359	3.59418
CL1900.Contig2	-4.12928	-1.54623	2.58305
Unigene38370	-4.2713	-1.24664	3.02466
Unigene27200	-4.8656	-2.35376	2.51185
CL3419.Contig2	-3.14799	-1.57645	1.57154
CL7101.Contig2	-2.71231	-1.22104	1.49126
CL6456.Contig5	-2.9497	-1.30029	1.64941
Unigene13807	-2.87229	-1.28385	1.58843
CL5167.Contig2	-2.11486	-1.00708	1.10778
Unigene7644	-2.32957	-1.28833	1.04124
CL8489.Contig2	-3.91554	-2.38543	1.53011
CL4517.Contig1	-3.11244	-2.03235	1.0801
Unigene7170	-3.51355	-2.49482	1.01873
