# Supplementary material for: Transcriptome Analysis of Salicylic Acid Treatment in Rehmannia glutinosa Hairy Roots Using RNA-seq Technique for Identification of Genes Involved in Acteoside Biosynthesis
Source: Front Plant Sci. 2017 May 17;8:787. doi: 10.3389/fpls.2017.00787 (PMC5434160; doi:10.3389/fpls.2017.00787)
Supplement: Table S3 — Enriched signaling pathways of DETs detected between 0 and 12 h hairy roots. [file Table3.XLSX]

## Sheet: Sheet1
Table S3 Enriched signaling pathways of DETs detected between 0 h and 12 h hairy roots.
	Pathway	possionDisMethod_SA0-VS-SA12 (2104)	All Background Genes (24747)	Pvalue	Qvalue	Pathway ID	Level 1	Level 2
1	Phenylpropanoid biosynthesis	127	555	1.59129e-25	1.90954e-23	ko00940	Metabolism	Biosynthesis of other secondary metabolites
2	Biosynthesis of secondary metabolites	439	3313	2.04482e-23	1.22689e-21	ko01110	Metabolism	Global and overview maps
3	Flavonoid biosynthesis	73	329	1.82428e-14	7.29713e-13	ko00941	Metabolism	Biosynthesis of other secondary metabolites
4	Stilbenoid, diarylheptanoid and gingerol biosynthesis	72	343	5.09223e-13	1.52767e-11	ko00945	Metabolism	Biosynthesis of other secondary metabolites
5	Diterpenoid biosynthesis	42	156	9.78232e-12	2.34776e-10	ko00904	Metabolism	Metabolism of terpenoids and polyketides
6	Metabolic pathways	599	5637	1.21649e-10	2.11532e-09	ko01100	Metabolism	Global and overview maps
7	Flavone and flavonol biosynthesis	42	168	1.28204e-10	2.11532e-09	ko00944	Metabolism	Biosynthesis of other secondary metabolites
8	Phenylalanine metabolism	41	162	1.41021e-10	2.11532e-09	ko00360	Metabolism	Amino acid metabolism
9	Galactose metabolism	44	231	3.1335e-07	4.178e-06	ko00052	Metabolism	Carbohydrate metabolism
10	Starch and sucrose metabolism	87	618	2.08474e-06	2.50168e-05	ko00500	Metabolism	Carbohydrate metabolism
11	Glycosaminoglycan degradation	19	75	1.16983e-05	0.000127618	ko00531	Metabolism	Glycan biosynthesis and metabolism
12	Limonene and pinene degradation	45	273	1.31372e-05	0.000131372	ko00903	Metabolism	Metabolism of terpenoids and polyketides
13	Linoleic acid metabolism	11	31	2.78572e-05	0.000257143	ko00591	Metabolism	Lipid metabolism
14	Cyanoamino acid metabolism	36	213	5.40376e-05	0.00046318	ko00460	Metabolism	Metabolism of other amino acids
15	Plant-pathogen interaction	176	1569	7.41592e-05	0.000593274	ko04626	Organismal Systems	Environmental adaptation
16	Glycosphingolipid biosynthesis - ganglio series	13	46	8.19858e-05	0.000614894	ko00604	Metabolism	Glycan biosynthesis and metabolism
17	Sphingolipid metabolism	23	117	0.000118325	0.000835237	ko00600	Metabolism	Lipid metabolism
18	Isoquinoline alkaloid biosynthesis	13	48	0.000132346	0.000882307	ko00950	Metabolism	Biosynthesis of other secondary metabolites
19	Amino sugar and nucleotide sugar metabolism	47	321	0.000174095	0.00109955	ko00520	Metabolism	Carbohydrate metabolism
20	Isoflavonoid biosynthesis	17	77	0.000209496	0.00125698	ko00943	Metabolism	Biosynthesis of other secondary metabolites
21	Plant hormone signal transduction	153	1381	0.000384454	0.00219688	ko04075	Environmental Information Processing	Signal transduction
22	Nitrogen metabolism	22	123	0.000653697	0.00356562	ko00910	Metabolism	Energy metabolism
23	Glycosphingolipid biosynthesis - globo series	8	26	0.00104301	0.00544178	ko00603	Metabolism	Glycan biosynthesis and metabolism
24	Glucosinolate biosynthesis	14	66	0.00112225	0.00553992	ko00966	Metabolism	Biosynthesis of other secondary metabolites
25	Other glycan degradation	25	153	0.00115415	0.00553992	ko00511	Metabolism	Glycan biosynthesis and metabolism
26	Sesquiterpenoid and triterpenoid biosynthesis	12	54	0.00162817	0.00751465	ko00909	Metabolism	Metabolism of terpenoids and polyketides
27	alpha-Linolenic acid metabolism	19	109	0.00201527	0.00895676	ko00592	Metabolism	Lipid metabolism
28	Arginine and proline metabolism	31	215	0.0026013	0.0111484	ko00330	Metabolism	Amino acid metabolism
29	Zeatin biosynthesis	36	263	0.00306764	0.0126937	ko00908	Metabolism	Metabolism of terpenoids and polyketides
30	Ascorbate and aldarate metabolism	31	219	0.00345531	0.0138212	ko00053	Metabolism	Carbohydrate metabolism
31	Benzoxazinoid biosynthesis	14	75	0.00395982	0.0153283	ko00402	Metabolism	Biosynthesis of other secondary metabolites
32	Synthesis and degradation of ketone bodies	5	14	0.00460516	0.0172694	ko00072	Metabolism	Lipid metabolism
33	Anthocyanin biosynthesis	5	16	0.00870585	0.0316576	ko00942	Metabolism	Biosynthesis of other secondary metabolites
34	Nicotinate and nicotinamide metabolism	10	54	0.0145368	0.0513062	ko00760	Metabolism	Metabolism of cofactors and vitamins
35	Indole alkaloid biosynthesis	8	39	0.0152849	0.0518959	ko00901	Metabolism	Biosynthesis of other secondary metabolites
36	Carotenoid biosynthesis	26	196	0.0155688	0.0518959	ko00906	Metabolism	Metabolism of terpenoids and polyketides
37	Peroxisome	32	254	0.0162301	0.0526382	ko04146	Cellular Processes	Transport and catabolism
38	Cutin, suberine and wax biosynthesis	20	143	0.0185845	0.0586878	ko00073	Metabolism	Lipid metabolism
39	Tryptophan metabolism	20	144	0.0199138	0.0612732	ko00380	Metabolism	Amino acid metabolism
40	Natural killer cell mediated cytotoxicity	18	129	0.0251391	0.0754173	ko04650	Organismal Systems	Immune system
41	ABC transporters	37	315	0.0281599	0.0824191	ko02010	Environmental Information Processing	Membrane transport
42	Ubiquinone and other terpenoid-quinone biosynthesis	13	86	0.0293953	0.0839866	ko00130	Metabolism	Metabolism of cofactors and vitamins
43	Phenylalanine, tyrosine and tryptophan biosynthesis	14	98	0.037498	0.104646	ko00400	Metabolism	Amino acid metabolism
44	Regulation of autophagy	18	137	0.0423886	0.115605	ko04140	Cellular Processes	Transport and catabolism
45	Pentose and glucuronate interconversions	31	266	0.0453772	0.121006	ko00040	Metabolism	Carbohydrate metabolism
46	Alanine, aspartate and glutamate metabolism	18	140	0.0506607	0.132158	ko00250	Metabolism	Amino acid metabolism
47	Tropane, piperidine and pyridine alkaloid biosynthesis	5	27	0.0741805	0.188764	ko00960	Metabolism	Biosynthesis of other secondary metabolites
48	Brassinosteroid biosynthesis	11	80	0.0755056	0.188764	ko00905	Metabolism	Metabolism of terpenoids and polyketides
49	Tyrosine metabolism	18	148	0.0781219	0.191319	ko00350	Metabolism	Amino acid metabolism
50	Valine, leucine and isoleucine degradation	15	128	0.127128	0.300769	ko00280	Metabolism	Amino acid metabolism
51	Inositol phosphate metabolism	22	200	0.127827	0.300769	ko00562	Metabolism	Carbohydrate metabolism
52	Circadian rhythm - plant	24	230	0.173057	0.399362	ko04712	Organismal Systems	Environmental adaptation
53	Butanoate metabolism	8	71	0.254684	0.570002	ko00650	Metabolism	Carbohydrate metabolism
54	Phosphatidylinositol signaling system	24	244	0.256501	0.570002	ko04070	Environmental Information Processing	Signal transduction
55	Vitamin B6 metabolism	5	41	0.267245	0.583081	ko00750	Metabolism	Metabolism of cofactors and vitamins
56	beta-Alanine metabolism	10	98	0.321145	0.688167	ko00410	Metabolism	Metabolism of other amino acids
57	Terpenoid backbone biosynthesis	20	213	0.354748	0.746837	ko00900	Metabolism	Metabolism of terpenoids and polyketides
58	Pyruvate metabolism	24	263	0.389218	0.799755	ko00620	Metabolism	Carbohydrate metabolism
59	Lysine degradation	9	93	0.393727	0.799755	ko00310	Metabolism	Amino acid metabolism
60	Sulfur relay system	3	27	0.406218	0.799755	ko04122	Genetic Information Processing	Folding, sorting and degradation
61	Monoterpenoid biosynthesis	4	38	0.406542	0.799755	ko00902	Metabolism	Metabolism of terpenoids and polyketides
62	Steroid biosynthesis	9	95	0.418585	0.806484	ko00100	Metabolism	Lipid metabolism
63	Glycerolipid metabolism	17	187	0.423404	0.806484	ko00561	Metabolism	Lipid metabolism
64	Thiamine metabolism	2	17	0.430465	0.807121	ko00730	Metabolism	Metabolism of cofactors and vitamins
65	Propanoate metabolism	11	121	0.454488	0.839055	ko00640	Metabolism	Carbohydrate metabolism
66	Citrate cycle (TCA cycle)	15	173	0.507747	0.923176	ko00020	Metabolism	Carbohydrate metabolism
67	Other types of O-glycan biosynthesis	2	21	0.543365	0.964598	ko00514	Metabolism	Glycan biosynthesis and metabolism
68	Fatty acid degradation	18	213	0.546606	0.964598	ko00071	Metabolism	Lipid metabolism
69	Glyoxylate and dicarboxylate metabolism	13	158	0.590901	1	ko00630	Metabolism	Carbohydrate metabolism
70	Protein export	11	134	0.593639	1	ko03060	Genetic Information Processing	Folding, sorting and degradation
71	Selenocompound metabolism	4	51	0.640118	1	ko00450	Metabolism	Metabolism of other amino acids
72	Cysteine and methionine metabolism	16	203	0.661365	1	ko00270	Metabolism	Amino acid metabolism
73	Glycine, serine and threonine metabolism	13	167	0.670901	1	ko00260	Metabolism	Amino acid metabolism
74	Ether lipid metabolism	6	79	0.672579	1	ko00565	Metabolism	Lipid metabolism
75	Glutathione metabolism	16	209	0.705933	1	ko00480	Metabolism	Metabolism of other amino acids
76	Folate biosynthesis	3	43	0.719933	1	ko00790	Metabolism	Metabolism of cofactors and vitamins
77	Taurine and hypotaurine metabolism	2	30	0.736726	1	ko00430	Metabolism	Metabolism of other amino acids
78	Histidine metabolism	5	72	0.743352	1	ko00340	Metabolism	Amino acid metabolism
79	RNA polymerase	14	190	0.749897	1	ko03020	Genetic Information Processing	Transcription
80	Porphyrin and chlorophyll metabolism	7	100	0.756404	1	ko00860	Metabolism	Metabolism of cofactors and vitamins
81	Fatty acid biosynthesis	5	79	0.81227	1	ko00061	Metabolism	Lipid metabolism
82	Lysine biosynthesis	4	67	0.832177	1	ko00300	Metabolism	Amino acid metabolism
83	Spliceosome	48	642	0.845352	1	ko03040	Genetic Information Processing	Transcription
84	Fructose and mannose metabolism	10	154	0.852589	1	ko00051	Metabolism	Carbohydrate metabolism
85	Glycosylphosphatidylinositol(GPI)-anchor biosynthesis	10	156	0.863037	1	ko00563	Metabolism	Glycan biosynthesis and metabolism
86	Carbon fixation in photosynthetic organisms	13	204	0.892986	1	ko00710	Metabolism	Energy metabolism
87	Mismatch repair	6	106	0.896061	1	ko03430	Genetic Information Processing	Replication and repair
88	Basal transcription factors	6	108	0.905551	1	ko03022	Genetic Information Processing	Transcription
89	Phagosome	25	372	0.912805	1	ko04145	Cellular Processes	Transport and catabolism
90	Glycolysis / Gluconeogenesis	28	413	0.915859	1	ko00010	Metabolism	Carbohydrate metabolism
91	Pantothenate and CoA biosynthesis	3	64	0.917688	1	ko00770	Metabolism	Metabolism of cofactors and vitamins
92	Glycerophospholipid metabolism	19	294	0.918662	1	ko00564	Metabolism	Lipid metabolism
93	Valine, leucine and isoleucine biosynthesis	4	83	0.930238	1	ko00290	Metabolism	Amino acid metabolism
94	Biosynthesis of unsaturated fatty acids	4	84	0.934161	1	ko01040	Metabolism	Lipid metabolism
95	Sulfur metabolism	2	51	0.938408	1	ko00920	Metabolism	Energy metabolism
96	Arachidonic acid metabolism	2	52	0.942741	1	ko00590	Metabolism	Lipid metabolism
97	Circadian rhythm	2	56	0.957337	1	ko04710	Organismal Systems	Environmental adaptation
98	Pentose phosphate pathway	9	172	0.961517	1	ko00030	Metabolism	Carbohydrate metabolism
99	Photosynthesis - antenna proteins	1	38	0.965921	1	ko00196	Metabolism	Energy metabolism
100	Riboflavin metabolism	1	39	0.968823	1	ko00740	Metabolism	Metabolism of cofactors and vitamins
101	Pyrimidine metabolism	24	416	0.986167	1	ko00240	Metabolism	Nucleotide metabolism
102	mRNA surveillance pathway	30	507	0.988846	1	ko03015	Genetic Information Processing	Translation
103	Photosynthesis	3	98	0.991634	1	ko00195	Metabolism	Energy metabolism
104	Base excision repair	4	126	0.995379	1	ko03410	Genetic Information Processing	Replication and repair
105	Purine metabolism	27	496	0.996464	1	ko00230	Metabolism	Nucleotide metabolism
106	Ubiquitin mediated proteolysis	25	467	0.996506	1	ko04120	Genetic Information Processing	Folding, sorting and degradation
107	RNA degradation	32	577	0.997422	1	ko03018	Genetic Information Processing	Folding, sorting and degradation
108	SNARE interactions in vesicular transport	2	98	0.998352	1	ko04130	Genetic Information Processing	Folding, sorting and degradation
109	Endocytosis	12	289	0.998792	1	ko04144	Cellular Processes	Transport and catabolism
110	Homologous recombination	6	189	0.999108	1	ko03440	Genetic Information Processing	Replication and repair
111	Ribosome biogenesis in eukaryotes	28	549	0.999229	1	ko03008	Genetic Information Processing	Translation
112	Proteasome	3	132	0.999307	1	ko03050	Genetic Information Processing	Folding, sorting and degradation
113	Nucleotide excision repair	7	214	0.999403	1	ko03420	Genetic Information Processing	Replication and repair
114	N-Glycan biosynthesis	2	117	0.999645	1	ko00510	Metabolism	Glycan biosynthesis and metabolism
115	Aminoacyl-tRNA biosynthesis	2	124	0.999799	1	ko00970	Genetic Information Processing	Translation
116	DNA replication	3	155	0.99988	1	ko03030	Genetic Information Processing	Replication and repair
117	Protein processing in endoplasmic reticulum	35	724	0.999958	1	ko04141	Genetic Information Processing	Folding, sorting and degradation
118	Oxidative phosphorylation	6	437	1	1	ko00190	Metabolism	Energy metabolism
119	RNA transport	30	828	1	1	ko03013	Genetic Information Processing	Translation
120	Ribosome	29	963	1	1	ko03010	Genetic Information Processing	Translation
		3504	33901
