# Supplementary material for: Transcriptome Analysis of Salicylic Acid Treatment in Rehmannia glutinosa Hairy Roots Using RNA-seq Technique for Identification of Genes Involved in Acteoside Biosynthesis
Source: Front Plant Sci. 2017 May 17;8:787. doi: 10.3389/fpls.2017.00787 (PMC5434160; doi:10.3389/fpls.2017.00787)
Supplement: Table S4 — Enriched signaling pathways of DETs detected between 0 and 24 h hairy roots. [file Table4.XLSX]

## Sheet: Sheet1
Table S4 Enriched signaling pathways of DETs detected between 0 h and 24 h hairy roots.
	Pathway	possionDisMethod_SA0-VS-SA24 (2250)	All Background Genes (24747)	Pvalue	Qvalue	Pathway ID	Level 1	Level 2
1	Phenylpropanoid biosynthesis	129	555	6.61563e-24	8.00492e-22	ko00940	Metabolism	Biosynthesis of other secondary metabolites
2	Biosynthesis of secondary metabolites	429	3313	1.42321e-15	8.61045e-14	ko01110	Metabolism	Global and overview maps
3	Stilbenoid, diarylheptanoid and gingerol biosynthesis	68	343	6.13013e-10	2.47248e-08	ko00945	Metabolism	Biosynthesis of other secondary metabolites
4	Flavonoid biosynthesis	65	329	1.68526e-09	4.6714e-08	ko00941	Metabolism	Biosynthesis of other secondary metabolites
5	Plant hormone signal transduction	191	1381	1.93033e-09	4.6714e-08	ko04075	Environmental Information Processing	Signal transduction
6	Plant-pathogen interaction	209	1569	7.51019e-09	1.51455e-07	ko04626	Organismal Systems	Environmental adaptation
7	Flavone and flavonol biosynthesis	37	168	3.26114e-07	5.6122e-06	ko00944	Metabolism	Biosynthesis of other secondary metabolites
8	Phenylalanine metabolism	36	162	3.71055e-07	5.6122e-06	ko00360	Metabolism	Amino acid metabolism
9	Indole alkaloid biosynthesis	14	39	4.28123e-06	5.75588e-05	ko00901	Metabolism	Biosynthesis of other secondary metabolites
10	Metabolic pathways	598	5637	5.12971e-06	6.20695e-05	ko01100	Metabolism	Global and overview maps
11	Linoleic acid metabolism	12	31	8.43174e-06	9.27491e-05	ko00591	Metabolism	Lipid metabolism
12	Diterpenoid biosynthesis	32	156	9.66524e-06	9.74578e-05	ko00904	Metabolism	Metabolism of terpenoids and polyketides
13	Ascorbate and aldarate metabolism	39	219	3.57306e-05	0.000321362	ko00053	Metabolism	Carbohydrate metabolism
14	ABC transporters	51	315	3.71824e-05	0.000321362	ko02010	Environmental Information Processing	Membrane transport
15	Starch and sucrose metabolism	86	618	4.62815e-05	0.000373337	ko00500	Metabolism	Carbohydrate metabolism
16	alpha-Linolenic acid metabolism	22	109	0.000286917	0.00216981	ko00592	Metabolism	Lipid metabolism
17	Limonene and pinene degradation	42	273	0.000520541	0.00370503	ko00903	Metabolism	Metabolism of terpenoids and polyketides
18	Glucosinolate biosynthesis	14	66	0.00212564	0.014289	ko00966	Metabolism	Biosynthesis of other secondary metabolites
19	Amino sugar and nucleotide sugar metabolism	45	321	0.00236417	0.0146051	ko00520	Metabolism	Carbohydrate metabolism
20	Cutin, suberine and wax biosynthesis	24	143	0.00241407	0.0146051	ko00073	Metabolism	Lipid metabolism
21	Sesquiterpenoid and triterpenoid biosynthesis	12	54	0.00286544	0.0165104	ko00909	Metabolism	Metabolism of terpenoids and polyketides
22	Isoflavonoid biosynthesis	15	77	0.00360179	0.0198098	ko00943	Metabolism	Biosynthesis of other secondary metabolites
23	Other glycan degradation	24	153	0.00584562	0.030753	ko00511	Metabolism	Glycan biosynthesis and metabolism
24	Carotenoid biosynthesis	29	196	0.00615478	0.0310304	ko00906	Metabolism	Metabolism of terpenoids and polyketides
25	Vitamin B6 metabolism	9	41	0.0100725	0.048751	ko00750	Metabolism	Metabolism of cofactors and vitamins
26	Zeatin biosynthesis	35	263	0.0145234	0.065365	ko00908	Metabolism	Metabolism of terpenoids and polyketides
27	Peroxisome	34	254	0.0145856	0.065365	ko04146	Cellular Processes	Transport and catabolism
28	Glycosaminoglycan degradation	13	75	0.0170302	0.0735948	ko00531	Metabolism	Glycan biosynthesis and metabolism
29	Cyanoamino acid metabolism	29	213	0.0184239	0.076872	ko00460	Metabolism	Metabolism of other amino acids
30	Ubiquinone and other terpenoid-quinone biosynthesis	14	86	0.0227296	0.091676	ko00130	Metabolism	Metabolism of cofactors and vitamins
31	Natural killer cell mediated cytotoxicity	19	129	0.0243203	0.0949274	ko04650	Organismal Systems	Immune system
32	Nitrogen metabolism	18	123	0.0294721	0.111441	ko00910	Metabolism	Energy metabolism
33	Steroid biosynthesis	14	95	0.0480743	0.176272	ko00100	Metabolism	Lipid metabolism
34	Brassinosteroid biosynthesis	12	80	0.0572066	0.203588	ko00905	Metabolism	Metabolism of terpenoids and polyketides
35	Circadian rhythm - plant	27	230	0.101838	0.347855	ko04712	Organismal Systems	Environmental adaptation
36	Tryptophan metabolism	18	144	0.103494	0.347855	ko00380	Metabolism	Amino acid metabolism
37	Butanoate metabolism	10	71	0.108166	0.353731	ko00650	Metabolism	Carbohydrate metabolism
38	Regulation of autophagy	17	137	0.11668	0.370375	ko04140	Cellular Processes	Transport and catabolism
39	Glycosphingolipid biosynthesis - ganglio series	7	46	0.120296	0.370375	ko00604	Metabolism	Glycan biosynthesis and metabolism
40	Tyrosine metabolism	18	148	0.125023	0.370375	ko00350	Metabolism	Amino acid metabolism
41	Synthesis and degradation of ketone bodies	3	14	0.128356	0.370375	ko00072	Metabolism	Lipid metabolism
42	Pentose and glucuronate interconversions	30	266	0.12856	0.370375	ko00040	Metabolism	Carbohydrate metabolism
43	Benzoxazinoid biosynthesis	10	75	0.141139	0.390462	ko00402	Metabolism	Biosynthesis of other secondary metabolites
44	Isoquinoline alkaloid biosynthesis	7	48	0.141986	0.390462	ko00950	Metabolism	Biosynthesis of other secondary metabolites
45	Fatty acid degradation	24	213	0.160687	0.432069	ko00071	Metabolism	Lipid metabolism
46	Anthocyanin biosynthesis	3	16	0.173002	0.45507	ko00942	Metabolism	Biosynthesis of other secondary metabolites
47	Thiamine metabolism	3	17	0.196751	0.506528	ko00730	Metabolism	Metabolism of cofactors and vitamins
48	Alanine, aspartate and glutamate metabolism	16	140	0.202969	0.511652	ko00250	Metabolism	Amino acid metabolism
49	Pantothenate and CoA biosynthesis	8	64	0.223493	0.551892	ko00770	Metabolism	Metabolism of cofactors and vitamins
50	Fatty acid elongation	9	75	0.239992	0.580781	ko00062	Metabolism	Lipid metabolism
51	Phagosome	38	372	0.24774	0.587775	ko04145	Cellular Processes	Transport and catabolism
52	Monoterpenoid biosynthesis	5	38	0.260834	0.606941	ko00902	Metabolism	Metabolism of terpenoids and polyketides
53	Taurine and hypotaurine metabolism	4	30	0.288826	0.659396	ko00430	Metabolism	Metabolism of other amino acids
54	Spliceosome	62	642	0.326444	0.731476	ko03040	Genetic Information Processing	Transcription
55	Galactose metabolism	22	231	0.442442	0.973371	ko00052	Metabolism	Carbohydrate metabolism
56	Glyoxylate and dicarboxylate metabolism	15	158	0.470129	0.991635	ko00630	Metabolism	Carbohydrate metabolism
57	Histidine metabolism	7	72	0.484924	0.991635	ko00340	Metabolism	Amino acid metabolism
58	Betalain biosynthesis	1	7	0.486929	0.991635	ko00965	Metabolism	Biosynthesis of other secondary metabolites
59	Selenocompound metabolism	5	51	0.499446	0.991635	ko00450	Metabolism	Metabolism of other amino acids
60	Sulfur metabolism	5	51	0.499446	0.991635	ko00920	Metabolism	Energy metabolism
61	Biosynthesis of unsaturated fatty acids	8	84	0.499915	0.991635	ko01040	Metabolism	Lipid metabolism
62	Glutathione metabolism	19	209	0.53548	1	ko00480	Metabolism	Metabolism of other amino acids
63	Fructose and mannose metabolism	14	154	0.541144	1	ko00051	Metabolism	Carbohydrate metabolism
64	Nicotinate and nicotinamide metabolism	5	54	0.551462	1	ko00760	Metabolism	Metabolism of cofactors and vitamins
65	Folate biosynthesis	4	43	0.557503	1	ko00790	Metabolism	Metabolism of cofactors and vitamins
66	Other types of O-glycan biosynthesis	2	21	0.581267	1	ko00514	Metabolism	Glycan biosynthesis and metabolism
67	Circadian rhythm	5	56	0.584626	1	ko04710	Organismal Systems	Environmental adaptation
68	Arginine and proline metabolism	19	215	0.586743	1	ko00330	Metabolism	Amino acid metabolism
69	Valine, leucine and isoleucine degradation	11	128	0.622882	1	ko00280	Metabolism	Amino acid metabolism
70	Sphingolipid metabolism	10	117	0.62843	1	ko00600	Metabolism	Lipid metabolism
71	beta-Alanine metabolism	8	98	0.676862	1	ko00410	Metabolism	Metabolism of other amino acids
72	Porphyrin and chlorophyll metabolism	8	100	0.698739	1	ko00860	Metabolism	Metabolism of cofactors and vitamins
73	Riboflavin metabolism	3	39	0.701109	1	ko00740	Metabolism	Metabolism of cofactors and vitamins
74	Citrate cycle (TCA cycle)	14	173	0.714896	1	ko00020	Metabolism	Carbohydrate metabolism
75	Sulfur relay system	2	27	0.718	1	ko04122	Genetic Information Processing	Folding, sorting and degradation
76	Glycerophospholipid metabolism	24	294	0.740112	1	ko00564	Metabolism	Lipid metabolism
77	Lysine degradation	7	93	0.752181	1	ko00310	Metabolism	Amino acid metabolism
78	Pyruvate metabolism	21	263	0.764997	1	ko00620	Metabolism	Carbohydrate metabolism
79	Base excision repair	9	126	0.819414	1	ko03410	Genetic Information Processing	Replication and repair
80	Propanoate metabolism	8	121	0.86961	1	ko00640	Metabolism	Carbohydrate metabolism
81	Basal transcription factors	7	108	0.870706	1	ko03022	Genetic Information Processing	Transcription
82	Photosynthesis - antenna proteins	2	38	0.871916	1	ko00196	Metabolism	Energy metabolism
83	Ubiquitin mediated proteolysis	36	467	0.872468	1	ko04120	Genetic Information Processing	Folding, sorting and degradation
84	Phenylalanine, tyrosine and tryptophan biosynthesis	6	98	0.890715	1	ko00400	Metabolism	Amino acid metabolism
85	Phosphatidylinositol signaling system	17	244	0.902304	1	ko04070	Environmental Information Processing	Signal transduction
86	N-Glycan biosynthesis	7	117	0.916072	1	ko00510	Metabolism	Glycan biosynthesis and metabolism
87	Tropane, piperidine and pyridine alkaloid biosynthesis	1	27	0.923856	1	ko00960	Metabolism	Biosynthesis of other secondary metabolites
88	Terpenoid backbone biosynthesis	14	213	0.92543	1	ko00900	Metabolism	Metabolism of terpenoids and polyketides
89	Inositol phosphate metabolism	13	200	0.925585	1	ko00562	Metabolism	Carbohydrate metabolism
90	Glycerolipid metabolism	12	187	0.926006	1	ko00561	Metabolism	Lipid metabolism
91	Protein export	8	134	0.928385	1	ko03060	Genetic Information Processing	Folding, sorting and degradation
92	Cysteine and methionine metabolism	13	203	0.934027	1	ko00270	Metabolism	Amino acid metabolism
93	RNA polymerase	12	190	0.934659	1	ko03020	Genetic Information Processing	Transcription
94	Ether lipid metabolism	4	79	0.936542	1	ko00565	Metabolism	Lipid metabolism
95	Photosynthesis	5	98	0.950161	1	ko00195	Metabolism	Energy metabolism
96	Valine, leucine and isoleucine biosynthesis	4	83	0.950707	1	ko00290	Metabolism	Amino acid metabolism
97	Arachidonic acid metabolism	2	52	0.956525	1	ko00590	Metabolism	Lipid metabolism
98	Glycolysis / Gluconeogenesis	28	413	0.963123	1	ko00010	Metabolism	Carbohydrate metabolism
99	Pyrimidine metabolism	28	416	0.966566	1	ko00240	Metabolism	Nucleotide metabolism
100	Glycosylphosphatidylinositol(GPI)-anchor biosynthesis	8	156	0.976815	1	ko00563	Metabolism	Glycan biosynthesis and metabolism
101	Fatty acid biosynthesis	3	79	0.978835	1	ko00061	Metabolism	Lipid metabolism
102	Carbon fixation in photosynthetic organisms	11	204	0.981684	1	ko00710	Metabolism	Energy metabolism
103	Protein processing in endoplasmic reticulum	50	724	0.986486	1	ko04141	Genetic Information Processing	Folding, sorting and degradation
104	Lysine biosynthesis	2	67	0.987115	1	ko00300	Metabolism	Amino acid metabolism
105	Glycine, serine and threonine metabolism	8	167	0.987393	1	ko00260	Metabolism	Amino acid metabolism
106	DNA replication	7	155	0.989631	1	ko03030	Genetic Information Processing	Replication and repair
107	Pentose phosphate pathway	8	172	0.990525	1	ko00030	Metabolism	Carbohydrate metabolism
108	Proteasome	5	132	0.994313	1	ko03050	Genetic Information Processing	Folding, sorting and degradation
109	mRNA surveillance pathway	31	507	0.994691	1	ko03015	Genetic Information Processing	Translation
110	Nucleotide excision repair	10	214	0.995043	1	ko03420	Genetic Information Processing	Replication and repair
111	Endocytosis	15	289	0.995282	1	ko04144	Cellular Processes	Transport and catabolism
112	Aminoacyl-tRNA biosynthesis	4	124	0.997108	1	ko00970	Genetic Information Processing	Translation
113	Purine metabolism	28	496	0.998397	1	ko00230	Metabolism	Nucleotide metabolism
114	SNARE interactions in vesicular transport	2	98	0.999067	1	ko04130	Genetic Information Processing	Folding, sorting and degradation
115	Mismatch repair	2	106	0.999534	1	ko03430	Genetic Information Processing	Replication and repair
116	RNA transport	44	828	0.999986	1	ko03013	Genetic Information Processing	Translation
117	Homologous recombination	3	189	0.999997	1	ko03440	Genetic Information Processing	Replication and repair
118	Ribosome biogenesis in eukaryotes	22	549	0.999999	1	ko03008	Genetic Information Processing	Translation
119	RNA degradation	23	577	0.999999	1	ko03018	Genetic Information Processing	Folding, sorting and degradation
120	Oxidative phosphorylation	9	437	1	1	ko00190	Metabolism	Energy metabolism
121	Ribosome	28	963	1	1	ko03010	Genetic Information Processing	Translation
		3537	33957
