# Supplementary material for: Transcriptome Analysis of Salicylic Acid Treatment in Rehmannia glutinosa Hairy Roots Using RNA-seq Technique for Identification of Genes Involved in Acteoside Biosynthesis
Source: Front Plant Sci. 2017 May 17;8:787. doi: 10.3389/fpls.2017.00787 (PMC5434160; doi:10.3389/fpls.2017.00787)
Supplement: Table S5 — List of transcripts were identified from R. glutinosa EST database may be involved in acteosdie biosynthesis. [file Table5.XLSX]

## Sheet: Sheet1
Table S5 List of transcripts were identified from R. glutinosa EST database may be involved in acteosdie biosynthesis.
Gene name	Gene_id	Size(bp)	KEGG Orthology
AcS	Unigene19512	1659	K13065|1|0.0|734|rcu:RCOM_1442250|shikimate O-hydroxycinnamoyltransferase [EC:2.3.1.133]
	Unigene17938	1223	K13065|1|1e-07|55.8|ath:AT5G48930|shikimate O-hydroxycinnamoyltransferase [EC:2.3.1.133]
	Unigene8040	527	K13065|1|1e-12|70.9|aly:ARALYDRAFT_892660|shikimate O-hydroxycinnamoyltransferase [EC:2.3.1.133];K15400|3|2e-11|67.0|rcu:RCOM_1447050|omega-hydroxypalmitate O-feruloyl transferase [EC:2.3.1.188]
	Unigene32596	202	K13065|1|1e-19|92.4|rcu:RCOM_1442250|shikimate O-hydroxycinnamoyltransferase [EC:2.3.1.133]
	CL4312.Contig4	1544	K13065|1|1e-23|109|ath:AT5G48930|shikimate O-hydroxycinnamoyltransferase [EC:2.3.1.133]
	CL4312.Contig3	1495	K13065|1|1e-23|109|rcu:RCOM_1442250|shikimate O-hydroxycinnamoyltransferase [EC:2.3.1.133]
	Unigene27460	382	K13065|1|1e-30|129|ath:AT5G48930|shikimate O-hydroxycinnamoyltransferase [EC:2.3.1.133]
	CL3417.Contig2	1112	K13065|1|1e-35|148|sbi:SORBI_06g021640|shikimate O-hydroxycinnamoyltransferase [EC:2.3.1.133]
	CL3330.Contig1	1846	K13065|1|1e-90|332|vvi:100265530|shikimate O-hydroxycinnamoyltransferase [EC:2.3.1.133]
	CL8934.Contig2	255	K13065|1|2e-08|55.1|pop:POPTR_554899|shikimate O-hydroxycinnamoyltransferase [EC:2.3.1.133]
	Unigene8020	296	K13065|1|2e-08|55.5|vvi:100265530|shikimate O-hydroxycinnamoyltransferase [EC:2.3.1.133];K15400|2|8e-07|50.1|aly:ARALYDRAFT_493874|omega-hydroxypalmitate O-feruloyl transferase [EC:2.3.1.188]
	Unigene22401	721	K13065|1|2e-10|63.9|vvi:100265530|shikimate O-hydroxycinnamoyltransferase [EC:2.3.1.133]
	Unigene13373	465	K13065|1|2e-12|69.7|sbi:SORBI_04g025760|shikimate O-hydroxycinnamoyltransferase [EC:2.3.1.133]
	Unigene7059	1504	K13065|1|2e-17|89.0|pop:POPTR_784746|shikimate O-hydroxycinnamoyltransferase [EC:2.3.1.133]
	CL5438.Contig1	1641	K13065|1|2e-18|92.4|zma:100279386|shikimate O-hydroxycinnamoyltransferase [EC:2.3.1.133]
	CL5438.Contig2	1489	K13065|1|2e-18|92.4|zma:100279386|shikimate O-hydroxycinnamoyltransferase [EC:2.3.1.133]
	CL2623.Contig2	1578	K13065|1|2e-19|95.9|sbi:SORBI_06g021640|shikimate O-hydroxycinnamoyltransferase [EC:2.3.1.133];K15400|2|3e-19|93.2|aly:ARALYDRAFT_493874|omega-hydroxypalmitate O-feruloyl transferase [EC:2.3.1.188]
	Unigene21158	1687	K13065|1|2e-24|112|ath:AT5G48930|shikimate O-hydroxycinnamoyltransferase [EC:2.3.1.133]
	Unigene36502	444	K13065|1|2e-27|119|rcu:RCOM_1442250|shikimate O-hydroxycinnamoyltransferase [EC:2.3.1.133]
	Unigene12344	1433	K13065|1|2e-28|125|osa:4329959|shikimate O-hydroxycinnamoyltransferase [EC:2.3.1.133];K15400|4|5e-27|120|pop:POPTR_797957|omega-hydroxypalmitate O-feruloyl transferase [EC:2.3.1.188]
	CL2858.Contig1	1600	K13065|1|2e-30|132|ath:AT5G48930|shikimate O-hydroxycinnamoyltransferase [EC:2.3.1.133]
	CL3417.Contig1	1407	K13065|1|2e-39|162|sbi:SORBI_06g021640|shikimate O-hydroxycinnamoyltransferase [EC:2.3.1.133]
	Unigene18367	1692	K13065|1|2e-85|314|vvi:100265530|shikimate O-hydroxycinnamoyltransferase [EC:2.3.1.133]
	Unigene32666	259	K13065|1|3e-09|58.2|vvi:100265530|shikimate O-hydroxycinnamoyltransferase [EC:2.3.1.133]
	Unigene13339	636	K13065|1|3e-09|60.1|aly:ARALYDRAFT_892660|shikimate O-hydroxycinnamoyltransferase [EC:2.3.1.133];K15400|5|2e-08|57.4|ppp:PHYPADRAFT_138784|omega-hydroxypalmitate O-feruloyl transferase [EC:2.3.1.188]
	Unigene13388	368	K13065|1|3e-16|81.6|vvi:100265530|shikimate O-hydroxycinnamoyltransferase [EC:2.3.1.133]
	CL5810.Contig2	1294	K13065|1|3e-20|97.8|rcu:RCOM_1442250|shikimate O-hydroxycinnamoyltransferase [EC:2.3.1.133];K15400|5|3e-18|91.3|ppp:PHYPADRAFT_138784|omega-hydroxypalmitate O-feruloyl transferase [EC:2.3.1.188]
	Unigene15669	1681	K13065|1|3e-26|118|vvi:100265530|shikimate O-hydroxycinnamoyltransferase [EC:2.3.1.133];K15400|2|1e-22|106|ppp:PHYPADRAFT_138784|omega-hydroxypalmitate O-feruloyl transferase [EC:2.3.1.188]
	Unigene34360	1687	K13065|1|3e-26|118|vvi:100265530|shikimate O-hydroxycinnamoyltransferase [EC:2.3.1.133];K15400|2|1e-22|106|ppp:PHYPADRAFT_138784|omega-hydroxypalmitate O-feruloyl transferase [EC:2.3.1.188]
	CL2858.Contig3	1431	K13065|1|3e-30|131|ath:AT5G48930|shikimate O-hydroxycinnamoyltransferase [EC:2.3.1.133]
	Unigene3259	746	K13065|1|4e-07|53.1|zma:100279386|shikimate O-hydroxycinnamoyltransferase [EC:2.3.1.133]
	Unigene21737	1769	K13065|1|4e-19|94.7|pop:POPTR_784746|shikimate O-hydroxycinnamoyltransferase [EC:2.3.1.133]
	CL4312.Contig1	829	K13065|1|5e-12|53.9|ath:AT5G48930|shikimate O-hydroxycinnamoyltransferase [EC:2.3.1.133]
	CL2387.Contig1	3565	K13065|1|5e-15|82.4|aly:ARALYDRAFT_892660|shikimate O-hydroxycinnamoyltransferase [EC:2.3.1.133];K15400|5|2e-14|80.1|rcu:RCOM_1447050|omega-hydroxypalmitate O-feruloyl transferase [EC:2.3.1.188]
	CL4312.Contig2	1568	K13065|1|5e-26|117|rcu:RCOM_1442250|shikimate O-hydroxycinnamoyltransferase [EC:2.3.1.133]
	CL3330.Contig4	349	K13065|1|5e-27|117|rcu:RCOM_1442250|shikimate O-hydroxycinnamoyltransferase [EC:2.3.1.133]
	CL2858.Contig2	1542	K13065|1|5e-29|127|ath:AT5G48930|shikimate O-hydroxycinnamoyltransferase [EC:2.3.1.133]
	CL8934.Contig1	661	K13065|1|5e-44|175|rcu:RCOM_1442250|shikimate O-hydroxycinnamoyltransferase [EC:2.3.1.133]
	CL6475.Contig2	1836	K13065|1|6e-18|90.9|ath:AT5G48930|shikimate O-hydroxycinnamoyltransferase [EC:2.3.1.133]
	Unigene6315	711	K13065|1|6e-21|99.0|sbi:SORBI_04g025760|shikimate O-hydroxycinnamoyltransferase [EC:2.3.1.133]
	Unigene5018	1834	K13065|1|6e-31|134|ath:AT5G48930|shikimate O-hydroxycinnamoyltransferase [EC:2.3.1.133]
	Unigene26519	292	K13065|1|7e-06|47.0|osa:4336306|shikimate O-hydroxycinnamoyltransferase [EC:2.3.1.133]
	Unigene23061	202	K13065|1|7e-08|53.5|osa:4336306|shikimate O-hydroxycinnamoyltransferase [EC:2.3.1.133];K15400|5|1e-06|49.7|zma:100284056|omega-hydroxypalmitate O-feruloyl transferase [EC:2.3.1.188]
	Unigene33851	239	K13065|1|7e-19|90.1|ath:AT5G48930|shikimate O-hydroxycinnamoyltransferase [EC:2.3.1.133]
	CL5810.Contig1	1612	K13065|1|7e-28|123|aly:ARALYDRAFT_892660|shikimate O-hydroxycinnamoyltransferase [EC:2.3.1.133]
	CL3330.Contig2	1946	K13065|1|7e-90|330|vvi:100265530|shikimate O-hydroxycinnamoyltransferase [EC:2.3.1.133]
	Unigene23060	1508	K13065|1|8e-24|110|sbi:SORBI_06g021640|shikimate O-hydroxycinnamoyltransferase [EC:2.3.1.133];K15400|4|2e-21|102|zma:100284056|omega-hydroxypalmitate O-feruloyl transferase [EC:2.3.1.188]
	Unigene18366	1594	K13065|1|8e-88|322|pop:POPTR_554899|shikimate O-hydroxycinnamoyltransferase [EC:2.3.1.133]
	CL3330.Contig3	532	K13065|1|9e-31|130|sbi:SORBI_06g021640|shikimate O-hydroxycinnamoyltransferase [EC:2.3.1.133]
UGT	Unigene19421	1452	K13496|1|1e-107|388|ath:AT2G36800|UDP-glucosyl transferase 73C [EC:2.4.1.-]
	CL8698.Contig1	1282	K13496|1|1e-124|444|ath:AT2G36750|UDP-glucosyl transferase 73C [EC:2.4.1.-]
	Unigene19710	348	K13496|1|1e-22|102|ath:AT2G36800|UDP-glucosyl transferase 73C [EC:2.4.1.-]
	Unigene17753	386	K13496|1|1e-28|122|ath:AT2G36790|UDP-glucosyl transferase 73C [EC:2.4.1.-]
	CL3515.Contig2	408	K13496|1|1e-30|129|ath:AT2G36750|UDP-glucosyl transferase 73C [EC:2.4.1.-]
	CL9540.Contig3	1969	K13496|1|1e-40|166|ath:AT2G36780|UDP-glucosyl transferase 73C [EC:2.4.1.-];K12356|2|2e-40|165|ath:AT3G50740|coniferyl-alcohol glucosyltransferase [EC:2.4.1.111]
	Unigene18599	1741	K13496|1|1e-40|166|ath:AT2G36780|UDP-glucosyl transferase 73C [EC:2.4.1.-];K13495|5|2e-37|155|osa:4336681|cis-zeatin O-glucosyltransferase [EC:2.4.1.215]
	Unigene12663	1798	K13496|1|1e-63|242|ath:AT2G36800|UDP-glucosyl transferase 73C [EC:2.4.1.-]
	Unigene14980	1774	K13496|1|2e-118|424|ath:AT2G36780|UDP-glucosyl transferase 73C [EC:2.4.1.-]
	Unigene2582	1745	K13496|1|2e-124|444|ath:AT2G36780|UDP-glucosyl transferase 73C [EC:2.4.1.-]
	CL3144.Contig3	264	K13496|1|2e-18|89.0|ath:AT2G36780|UDP-glucosyl transferase 73C [EC:2.4.1.-]
	CL4677.Contig2	553	K13496|1|2e-21|99.8|ath:AT3G53160|UDP-glucosyl transferase 73C [EC:2.4.1.-]
	Unigene14948	590	K13496|1|2e-24|110|ath:AT2G36790|UDP-glucosyl transferase 73C [EC:2.4.1.-]
	CL7804.Contig2	289	K13496|1|2e-29|125|aly:ARALYDRAFT_902799|UDP-glucosyl transferase 73C [EC:2.4.1.-]
	CL9540.Contig2	2201	K13496|1|2e-41|169|ath:AT2G36780|UDP-glucosyl transferase 73C [EC:2.4.1.-];K12356|2|1e-40|166|ath:AT5G26310|coniferyl-alcohol glucosyltransferase [EC:2.4.1.111]
	CL497.Contig7	1788	K13496|1|2e-42|172|ath:AT2G36780|UDP-glucosyl transferase 73C [EC:2.4.1.-]
	CL7132.Contig3	1623	K13496|1|2e-50|198|ath:AT2G36780|UDP-glucosyl transferase 73C [EC:2.4.1.-]
	Unigene2724	1779	K13496|1|2e-52|205|ath:AT2G36750|UDP-glucosyl transferase 73C [EC:2.4.1.-]
	CL4677.Contig3	1607	K13496|1|2e-66|251|ath:AT3G53160|UDP-glucosyl transferase 73C [EC:2.4.1.-]
	Unigene12369	1173	K13496|1|3e-106|383|aly:ARALYDRAFT_902799|UDP-glucosyl transferase 73C [EC:2.4.1.-]
	Unigene390	1722	K13496|1|3e-55|214|aly:ARALYDRAFT_902799|UDP-glucosyl transferase 73C [EC:2.4.1.-]
	CL4677.Contig1	1594	K13496|1|3e-66|251|ath:AT3G53160|UDP-glucosyl transferase 73C [EC:2.4.1.-]
	Unigene19661	571	K13496|1|4e-06|49.3|ath:AT2G36750|UDP-glucosyl transferase 73C [EC:2.4.1.-]
	Unigene15683	1950	K13496|1|4e-23|108|ath:AT2G36780|UDP-glucosyl transferase 73C [EC:2.4.1.-];K08237|2|1e-21|103|vvi:100246482|hydroquinone glucosyltransferase [EC:2.4.1.218];K13263|3|3e-21|102|gmx:100101902|isoflavone 7-O-glucosyltransferase [EC:2.4.1.170];K13691|4|3e-21|102|pop:POPTR_810275|pathogen-inducible salicylic acid glucosyltransferase [EC:2.4.1.-]
	CL5641.Contig2	344	K13496|1|4e-24|107|ath:AT3G53160|UDP-glucosyl transferase 73C [EC:2.4.1.-]
	Unigene38470	502	K13496|1|4e-42|168|ath:AT3G53160|UDP-glucosyl transferase 73C [EC:2.4.1.-]
	Unigene20889	1411	K13496|1|4e-55|150|ath:AT2G36790|UDP-glucosyl transferase 73C [EC:2.4.1.-]
	CL7804.Contig1	1014	K13496|1|4e-94|342|ath:AT2G36780|UDP-glucosyl transferase 73C [EC:2.4.1.-]
	CL5259.Contig3	208	K13496|1|5e-07|50.8|ath:AT2G36780|UDP-glucosyl transferase 73C [EC:2.4.1.-]
	Unigene19422	1572	K13496|1|5e-108|389|ath:AT2G36790|UDP-glucosyl transferase 73C [EC:2.4.1.-]
	Unigene14704	587	K13496|1|5e-20|95.5|ath:AT2G36790|UDP-glucosyl transferase 73C [EC:2.4.1.-]
	CL8698.Contig2	389	K13496|1|5e-29|124|ath:AT2G36800|UDP-glucosyl transferase 73C [EC:2.4.1.-]
	CL497.Contig2	1615	K13496|1|5e-42|170|ath:AT2G36780|UDP-glucosyl transferase 73C [EC:2.4.1.-]
	CL5259.Contig2	1717	K13496|1|5e-63|240|ath:AT2G36800|UDP-glucosyl transferase 73C [EC:2.4.1.-]
	Unigene28635	1651	K13496|1|5e-98|356|ath:AT2G36790|UDP-glucosyl transferase 73C [EC:2.4.1.-]
	CL3144.Contig1	1892	K13496|1|7e-116|416|ath:AT2G36790|UDP-glucosyl transferase 73C [EC:2.4.1.-]
	CL5641.Contig1	1828	K13496|1|7e-142|502|ath:AT2G36780|UDP-glucosyl transferase 73C [EC:2.4.1.-]
	CL4180.Contig1	682	K13496|1|7e-16|82.0|ath:AT2G36800|UDP-glucosyl transferase 73C [EC:2.4.1.-]
	CL7132.Contig1	2539	K13496|1|7e-63|240|ath:AT2G36770|UDP-glucosyl transferase 73C [EC:2.4.1.-]
	Unigene34389	1425	K13496|1|8e-108|389|ath:AT2G36800|UDP-glucosyl transferase 73C [EC:2.4.1.-]
	CL3515.Contig1	1741	K13496|1|8e-156|548|aly:ARALYDRAFT_902799|UDP-glucosyl transferase 73C [EC:2.4.1.-]
	CL497.Contig6	1564	K13496|1|8e-43|173|ath:AT2G36780|UDP-glucosyl transferase 73C [EC:2.4.1.-]
	Unigene9653	1644	K13496|1|8e-59|226|ath:AT2G36750|UDP-glucosyl transferase 73C [EC:2.4.1.-]
	CL5259.Contig1	241	K13496|1|9e-06|46.6|ath:AT2G36780|UDP-glucosyl transferase 73C [EC:2.4.1.-]
	Unigene8363	425	K13496|1|9e-34|140|ath:AT2G36800|UDP-glucosyl transferase 73C [EC:2.4.1.-]
	Unigene8566	377	K13496|1|9e-41|162|ath:AT2G36790|UDP-glucosyl transferase 73C [EC:2.4.1.-]
	CL3144.Contig2	986	K13496|1|9e-60|228|ath:AT2G36790|UDP-glucosyl transferase 73C [EC:2.4.1.-]
	CL7132.Contig2	2361	K13496|1|9e-63|240|ath:AT2G36770|UDP-glucosyl transferase 73C [EC:2.4.1.-]
	CL2641.Contig1	1343	K13691|1|1e-38|159|pop:POPTR_810275|pathogen-inducible salicylic acid glucosyltransferase [EC:2.4.1.-];K13496|2|2e-38|158|ath:AT2G36750|UDP-glucosyl transferase 73C [EC:2.4.1.-];K13692|3|2e-37|154|rcu:RCOM_0811310|UDP-glucose:(indol-3-yl)acetate beta-D-glucosyltransferase [EC:2.4.1.121]
	CL592.Contig5	1889	K13691|1|1e-53|209|rcu:RCOM_0101360|pathogen-inducible salicylic acid glucosyltransferase [EC:2.4.1.-];K13692|3|1e-52|206|vvi:100252177|UDP-glucose:(indol-3-yl)acetate beta-D-glucosyltransferase [EC:2.4.1.121]
	Unigene12896	382	K13691|1|2e-10|62.4|bdi:100826693|pathogen-inducible salicylic acid glucosyltransferase [EC:2.4.1.-];K12930|3|1e-09|59.3|rcu:RCOM_1324500|anthocyanidin 3-O-glucosyltransferase [EC:2.4.1.115];K13496|4|2e-09|58.5|aly:ARALYDRAFT_485691|UDP-glucosyl transferase 73C [EC:2.4.1.-]
	CL8707.Contig1	363	K13691|1|2e-17|85.5|rcu:RCOM_0101360|pathogen-inducible salicylic acid glucosyltransferase [EC:2.4.1.-]
	CL3726.Contig2	1639	K13691|1|2e-36|152|gmx:100781244|pathogen-inducible salicylic acid glucosyltransferase [EC:2.4.1.-];K12356|2|2e-36|152|ath:AT3G50740|coniferyl-alcohol glucosyltransferase [EC:2.4.1.111]
	CL592.Contig3	1482	K13691|1|2e-54|211|gmx:100787483|pathogen-inducible salicylic acid glucosyltransferase [EC:2.4.1.-]
	CL3932.Contig1	1477	K13691|1|4e-31|134|pop:POPTR_810275|pathogen-inducible salicylic acid glucosyltransferase [EC:2.4.1.-];K13495|2|2e-29|128|vvi:100262460|cis-zeatin O-glucosyltransferase [EC:2.4.1.215];K13496|3|2e-28|125|ath:AT2G36780|UDP-glucosyl transferase 73C [EC:2.4.1.-];K08237|5|2e-27|122|aly:ARALYDRAFT_470140|hydroquinone glucosyltransferase [EC:2.4.1.218]
	Unigene13915	626	K13691|1|8e-09|58.5|rcu:RCOM_0101360|pathogen-inducible salicylic acid glucosyltransferase [EC:2.4.1.-]
	CL592.Contig1	1655	K13692|1|1e-62|239|vvi:100252177|UDP-glucose:(indol-3-yl)acetate beta-D-glucosyltransferase [EC:2.4.1.121];K13691|2|3e-60|231|pop:POPTR_582116|pathogen-inducible salicylic acid glucosyltransferase [EC:2.4.1.-]
	Unigene14696	506	K13692|1|3e-37|152|aly:ARALYDRAFT_887739|UDP-glucose:(indol-3-yl)acetate beta-D-glucosyltransferase [EC:2.4.1.121];K12338|4|5e-30|128|aly:ARALYDRAFT_915488|anthocyanin 5-O-glucosyltransferase [EC:2.4.1.-]
C4H	CL2673.Contig1	1737	K00487|1|0.0|835|rcu:RCOM_1164350|trans-cinnamate 4-monooxygenase [EC:1.14.13.11]
	CL2673.Contig2	1883	K00487|1|0.0|864|rcu:RCOM_1164350|trans-cinnamate 4-monooxygenase [EC:1.14.13.11]
	CL2673.Contig3	294	K00487|1|1e-30|129|vvi:100253493|trans-cinnamate 4-monooxygenase [EC:1.14.13.11]
	CL2673.Contig4	937	K00487|1|2e-118|423|rcu:RCOM_1164350|trans-cinnamate 4-monooxygenase [EC:1.14.13.11]
	Unigene5661	473	K00487|1|9e-44|173|ath:AT2G30490|trans-cinnamate 4-monooxygenase [EC:1.14.13.11]
C3H	Unigene9725	1636	K09754|1|0.0|670|rcu:RCOM_1106600|coumaroylquinate(coumaroylshikimate) 3'-monooxygenase [EC:1.14.13.36]
	CL2249.Contig2	1752	K09754|1|0.0|867|rcu:RCOM_1106600|coumaroylquinate(coumaroylshikimate) 3'-monooxygenase [EC:1.14.13.36]
	CL2249.Contig1	1392	K09754|1|5e-179|625|rcu:RCOM_1106600|coumaroylquinate(coumaroylshikimate) 3'-monooxygenase [EC:1.14.13.36]
	Unigene5809	374	K09754|1|5e-25|110|vvi:100263633|coumaroylquinate(coumaroylshikimate) 3'-monooxygenase [EC:1.14.13.36]
ALDH	CL6693.Contig23	1574	K00001|1|0.0|652|vvi:100250633|alcohol dehydrogenase [EC:1.1.1.1]
	Unigene22011	677	K00001|1|1e-07|55.1|gmx:100787307|alcohol dehydrogenase [EC:1.1.1.1]
	CL29.Contig4	253	K00001|1|1e-08|56.2|gmx:100787307|alcohol dehydrogenase [EC:1.1.1.1]
	Unigene9230	738	K00001|1|1e-08|58.5|gmx:100787307|alcohol dehydrogenase [EC:1.1.1.1]
	CL29.Contig5	525	K00001|1|1e-09|60.5|gmx:100787307|alcohol dehydrogenase [EC:1.1.1.1]
	CL2652.Contig2	1043	K00001|1|1e-13|75.5|gmx:100787307|alcohol dehydrogenase [EC:1.1.1.1]
	CL6693.Contig21	1448	K00001|1|1e-148|277|pop:POPTR_782655|alcohol dehydrogenase [EC:1.1.1.1]
	CL6693.Contig22	1456	K00001|1|1e-159|277|gmx:100783858|alcohol dehydrogenase [EC:1.1.1.1]
	Unigene20861	2232	K00001|1|1e-16|87.0|gmx:100787307|alcohol dehydrogenase [EC:1.1.1.1]
	Unigene9172	1099	K00001|1|1e-21|102|gmx:100787307|alcohol dehydrogenase [EC:1.1.1.1]
	CL2024.Contig2	2396	K00001|1|1e-26|120|gmx:100787307|alcohol dehydrogenase [EC:1.1.1.1];K05016|2|2e-06|53.5|zma:100191503|chloride channel 7
	CL29.Contig7	2139	K00001|1|1e-37|156|gmx:100787307|alcohol dehydrogenase [EC:1.1.1.1]
	Unigene6139	213	K00001|1|2e-06|48.5|gmx:100787307|alcohol dehydrogenase [EC:1.1.1.1]
	Unigene11891	966	K00001|1|2e-08|58.5|gmx:100787307|alcohol dehydrogenase [EC:1.1.1.1]
	CL5666.Contig1	416	K00001|1|2e-09|58.9|gmx:100787307|alcohol dehydrogenase [EC:1.1.1.1]
	Unigene16805	799	K00001|1|2e-09|61.2|gmx:100787307|alcohol dehydrogenase [EC:1.1.1.1]
	Unigene29696	542	K00001|1|2e-11|67.0|gmx:100787307|alcohol dehydrogenase [EC:1.1.1.1]
	CL2652.Contig1	1057	K00001|1|2e-13|75.1|gmx:100787307|alcohol dehydrogenase [EC:1.1.1.1]
	Unigene9228	371	K00001|1|2e-14|75.5|gmx:100787307|alcohol dehydrogenase [EC:1.1.1.1]
	CL6693.Contig13	1671	K00001|1|2e-162|570|zma:542363|alcohol dehydrogenase [EC:1.1.1.1]
	Unigene35591	1014	K00001|1|2e-165|579|vvi:100267821|alcohol dehydrogenase [EC:1.1.1.1]
	CL8301.Contig2	1467	K00001|1|2e-169|593|vvi:100254635|alcohol dehydrogenase [EC:1.1.1.1]
	Unigene11816	1383	K00001|1|2e-19|95.1|gmx:100787307|alcohol dehydrogenase [EC:1.1.1.1]
	CL6693.Contig35	446	K00001|1|2e-23|105|ath:AT1G77120|alcohol dehydrogenase [EC:1.1.1.1]
	CL29.Contig8	2434	K00001|1|2e-37|156|gmx:100787307|alcohol dehydrogenase [EC:1.1.1.1]
	CL6693.Contig20	2109	K00001|1|2e-67|233|rcu:RCOM_0236080|alcohol dehydrogenase [EC:1.1.1.1]
	Unigene11419	1656	K00001|1|2e-72|271|rcu:RCOM_0236080|alcohol dehydrogenase [EC:1.1.1.1]
	CL6693.Contig29	596	K00001|1|2e-92|335|vvi:100250633|alcohol dehydrogenase [EC:1.1.1.1]
	CL5666.Contig2	303	K00001|1|3e-07|51.6|gmx:100787307|alcohol dehydrogenase [EC:1.1.1.1]
	Unigene9758	756	K00001|1|3e-11|67.0|gmx:100787307|alcohol dehydrogenase [EC:1.1.1.1]
	Unigene3965	758	K00001|1|3e-13|73.6|gmx:100787307|alcohol dehydrogenase [EC:1.1.1.1]
	CL29.Contig6	1176	K00001|1|3e-13|74.7|gmx:100787307|alcohol dehydrogenase [EC:1.1.1.1]
	CL29.Contig3	656	K00001|1|3e-14|76.6|gmx:100787307|alcohol dehydrogenase [EC:1.1.1.1]
	CL8301.Contig1	1632	K00001|1|3e-169|593|vvi:100254635|alcohol dehydrogenase [EC:1.1.1.1]
	CL7331.Contig2	2363	K00001|1|3e-25|115|gmx:100787307|alcohol dehydrogenase [EC:1.1.1.1];K05016|2|2e-08|60.1|zma:100191503|chloride channel 7
	CL5396.Contig6	233	K00001|1|4e-06|47.8|gmx:100787307|alcohol dehydrogenase [EC:1.1.1.1]
	Unigene22139	360	K00001|1|4e-09|57.8|gmx:100787307|alcohol dehydrogenase [EC:1.1.1.1]
	Unigene22602	334	K00001|1|4e-14|74.3|gmx:100787307|alcohol dehydrogenase [EC:1.1.1.1]
	CL6693.Contig36	379	K00001|1|4e-34|140|zma:542363|alcohol dehydrogenase [EC:1.1.1.1]
	CL6693.Contig19	1743	K00001|1|4e-66|201|zma:542363|alcohol dehydrogenase [EC:1.1.1.1]
	Unigene11218	272	K00001|1|5e-06|46.6|gmx:100787307|alcohol dehydrogenase [EC:1.1.1.1]
	Unigene13624	443	K00001|1|5e-06|48.1|gmx:100787307|alcohol dehydrogenase [EC:1.1.1.1]
	CL29.Contig1	683	K00001|1|5e-14|75.9|gmx:100787307|alcohol dehydrogenase [EC:1.1.1.1]
	Unigene11373	497	K00001|1|5e-22|101|gmx:100787307|alcohol dehydrogenase [EC:1.1.1.1]
	Unigene39452	276	K00001|1|6e-12|67.0|gmx:100787307|alcohol dehydrogenase [EC:1.1.1.1]
	Unigene25928	274	K00001|1|6e-13|70.5|gmx:100787307|alcohol dehydrogenase [EC:1.1.1.1]
	CL29.Contig2	708	K00001|1|6e-14|75.9|gmx:100787307|alcohol dehydrogenase [EC:1.1.1.1]
	Unigene21397	1485	K00001|1|6e-160|562|vvi:100256495|alcohol dehydrogenase [EC:1.1.1.1]
	CL1629.Contig2	983	K00001|1|6e-67|252|aly:ARALYDRAFT_473464|alcohol dehydrogenase [EC:1.1.1.1];K00121|4|9e-65|245|zma:100273217|S-(hydroxymethyl)glutathione dehydrogenase / alcohol dehydrogenase [EC:1.1.1.284 1.1.1.1]
	CL5396.Contig1	1013	K00001|1|8e-08|56.2|gmx:100787307|alcohol dehydrogenase [EC:1.1.1.1]
	CL29.Contig9	1528	K00001|1|8e-13|73.6|gmx:100787307|alcohol dehydrogenase [EC:1.1.1.1]
	Unigene3468	2723	K00001|1|8e-20|97.8|gmx:100787307|alcohol dehydrogenase [EC:1.1.1.1]
	Unigene9773	979	K00001|1|8e-21|99.4|gmx:100787307|alcohol dehydrogenase [EC:1.1.1.1]
4CL	Unigene12531	1904	K01904|1|0.0|658|rcu:RCOM_0246200|4-coumarate--CoA ligase [EC:6.2.1.12]
	Unigene14949	2062	K01904|1|0.0|786|vvi:100267198|4-coumarate--CoA ligase [EC:6.2.1.12]
	CL929.Contig4	1958	K01904|1|0.0|837|vvi:100254698|4-coumarate--CoA ligase [EC:6.2.1.12]
	CL5397.Contig4	2682	K01904|1|0.0|859|vvi:100245991|4-coumarate--CoA ligase [EC:6.2.1.12]
	CL5397.Contig5	2186	K01904|1|0.0|867|vvi:100245991|4-coumarate--CoA ligase [EC:6.2.1.12]
	CL929.Contig3	1927	K01904|1|0.0|870|vvi:100254698|4-coumarate--CoA ligase [EC:6.2.1.12]
	CL929.Contig1	1821	K01904|1|0.0|874|vvi:100254698|4-coumarate--CoA ligase [EC:6.2.1.12]
	CL929.Contig5	1901	K01904|1|0.0|876|vvi:100254698|4-coumarate--CoA ligase [EC:6.2.1.12]
	CL5397.Contig2	1168	K01904|1|1e-99|361|vvi:100245991|4-coumarate--CoA ligase [EC:6.2.1.12]
	Unigene16366	4458	K01904|1|2e-07|57.8|ppp:PHYPADRAFT_113172|4-coumarate--CoA ligase [EC:6.2.1.12];K10526|2|3e-07|57.0|zma:100274307|OPC-8:0 CoA ligase 1 [EC:6.2.1.-]
	Unigene2476	706	K01904|1|2e-12|52.8|osa:4345717|4-coumarate--CoA ligase [EC:6.2.1.12]
	CL5397.Contig3	345	K01904|1|6e-42|166|vvi:100245991|4-coumarate--CoA ligase [EC:6.2.1.12]
	CL5397.Contig1	432	K01904|1|6e-64|240|vvi:100245991|4-coumarate--CoA ligase [EC:6.2.1.12]
	CL929.Contig2	1141	K01904|1|7e-149|525|vvi:100254698|4-coumarate--CoA ligase [EC:6.2.1.12]
TyDC	CL1583.Contig3	2062	K01592|1|0.0|733|vvi:100266935|tyrosine decarboxylase [EC:4.1.1.25]
	Unigene20193	426	K01592|1|4e-12|68.2|mtr:MTR_7g098730|tyrosine decarboxylase [EC:4.1.1.25]
	Unigene9554	1707	K01592|1|0.0|784|rcu:RCOM_0541470|tyrosine decarboxylase [EC:4.1.1.25]
	Unigene21628	400	K01592|1|4e-06|48.1|mtr:MTR_7g098730|tyrosine decarboxylase [EC:4.1.1.25]
	CL1583.Contig1	682	K01592|1|3e-96|348|vvi:100266935|tyrosine decarboxylase [EC:4.1.1.25]
	Unigene17392	231	K01592|1|8e-10|60.1|mtr:MTR_7g098730|tyrosine decarboxylase [EC:4.1.1.25]
	CL7950.Contig2	836	K01592|1|7e-14|75.9|mtr:MTR_7g098730|tyrosine decarboxylase [EC:4.1.1.25]
	CL7950.Contig1	591	K01592|1|8e-08|55.1|mtr:MTR_7g098730|tyrosine decarboxylase [EC:4.1.1.25]
	Unigene23728	299	K01592|1|9e-14|73.2|vvi:100266935|tyrosine decarboxylase [EC:4.1.1.25]
	CL1583.Contig2	339	K01592|1|5e-52|200|vvi:100266935|tyrosine decarboxylase [EC:4.1.1.25]
CuAO	Unigene9959	2631	K00276|1|3e-74|278|cme:CMS002C|primary-amine oxidase [EC:1.4.3.21]
	Unigene2750	2430	K00276|1|7e-74|277|cme:CMS002C|primary-amine oxidase [EC:1.4.3.21]
	Unigene18534	2840	K00276|1|0.0|1340|vvi:100267280|primary-amine oxidase [EC:1.4.3.21]
	CL9019.Contig2	2179	K00276|1|1e-66|236|smo:SELMODRAFT_443642|primary-amine oxidase [EC:1.4.3.21]
	Unigene39186	228	K00276|1|4e-06|47.8|cre:CHLREDRAFT_178662|primary-amine oxidase [EC:1.4.3.21]
	CL9019.Contig1	2256	K00276|1|6e-67|236|smo:SELMODRAFT_443642|primary-amine oxidase [EC:1.4.3.21]
PAL	CL1389.Contig4	2539	K10775|1|0.0|1179|vvi:100241377|phenylalanine ammonia-lyase [EC:4.3.1.24]
	CL1389.Contig3	1843	K10775|1|0.0|932|rcu:RCOM_1355480|phenylalanine ammonia-lyase [EC:4.3.1.24]
	CL1389.Contig1	2610	K10775|1|0.0|1207|vvi:100241377|phenylalanine ammonia-lyase [EC:4.3.1.24]
	CL1389.Contig2	2615	K10775|1|0.0|1207|rcu:RCOM_1355480|phenylalanine ammonia-lyase [EC:4.3.1.24]
	Unigene11580	297	-
	CL1389.Contig5	2353	K10775|1|0.0|1177|vvi:100245997|phenylalanine ammonia-lyase [EC:4.3.1.24]
PPO	CL3216.Contig1	2149	K00422|1|5e-117|420|vvi:100256583|polyphenol oxidase [EC:1.14.18.1]
	CL2029.Contig5	2032	K00422|1|5e-130|463|vvi:100256583|polyphenol oxidase [EC:1.14.18.1]
	Unigene11579	872	K00422|1|7e-37|152|vvi:100256583|polyphenol oxidase [EC:1.14.18.1]
	CL2029.Contig6	2252	K00422|1|4e-125|447|vvi:100256583|polyphenol oxidase [EC:1.14.18.1]
	Unigene4324	561	K00422|1|1e-10|63.9|vvi:100256583|polyphenol oxidase [EC:1.14.18.1]
	CL1438.Contig1	2058	K00422|1|7e-164|575|vvi:100256583|polyphenol oxidase [EC:1.14.18.1]
	CL2029.Contig3	479	K00422|1|2e-06|50.1|vvi:100256583|polyphenol oxidase [EC:1.14.18.1]
	CL2029.Contig1	439	K00422|1|8e-06|47.4|vvi:100256583|polyphenol oxidase [EC:1.14.18.1]
	Unigene3207	1288	K00422|1|8e-110|395|vvi:100256583|polyphenol oxidase [EC:1.14.18.1]
	Unigene5487	2102	K00422|1|4e-130|463|vvi:100256583|polyphenol oxidase [EC:1.14.18.1]
	CL3216.Contig2	226	K00422|1|2e-31|131|vvi:100256583|polyphenol oxidase [EC:1.14.18.1]
	Unigene12832	1733	K00422|1|4e-122|436|vvi:100256583|polyphenol oxidase [EC:1.14.18.1]
	Unigene23093	404	K00422|1|8e-12|67.0|vvi:100256583|polyphenol oxidase [EC:1.14.18.1]
	Unigene29206	530	K00422|1|3e-11|66.2|vvi:100256583|polyphenol oxidase [EC:1.14.18.1]
