# Supplementary material for: Transcriptome Analysis of Salicylic Acid Treatment in Rehmannia glutinosa Hairy Roots Using RNA-seq Technique for Identification of Genes Involved in Acteoside Biosynthesis
Source: Front Plant Sci. 2017 May 17;8:787. doi: 10.3389/fpls.2017.00787 (PMC5434160; doi:10.3389/fpls.2017.00787)
Supplement: Table S6 — List of candidate genes involved in acteoside biosynthesis of R. glutinosa. [file Table6.XLSX]

## Sheet: Sheet1
Table S6. Candidate genes involved in acteoside biosynthesis of R. glutinosa.
Gene_id	Annotation	Log2 ratio
		12 h	24 h
CL1389.Contig1	Phenylalanine ammonia-lyase (PAL ) [EC:4.3.1.24]	1.57a	0.18
CL1389.Contig2	Phenylalanine ammonia-lyase (PAL ) [EC:4.3.1.24]	1.01	-0.31
CL1389.Contig3	Phenylalanine ammonia-lyase (PAL ) [EC:4.3.1.24]	1.14	-0.32
CL1389.Contig4	Phenylalanine ammonia-lyase (PAL ) [EC:4.3.1.24]	1.6	0.24
CL1389.Contig5	Phenylalanine ammonia-lyase (PAL ) [EC:4.3.1.24]	0.56	1.6
Unigene11580	Phenylalanine ammonia-lyase (PAL ) [EC:4.3.1.24]	1.49	0.47
CL2673.Contig1	Cinnamate-4-hydroxylase (C4H) [EC:1.14.13.11]	1.09	0.16
CL2673.Contig2	Cinnamate-4-hydroxylase (C4H) [EC:1.14.13.11]	1.15	0.44
Unigene5809	Coumaroylquinate (coumaroylshikimate) 3'-monooxygenase (C3H) [EC:1.14.13.36]	1.62	0.45
Unigene9725	Coumaroylquinate (coumaroylshikimate) 3'-monooxygenase (C3H) [EC:1.14.13.36]	1.66	0.3
CL5397.Contig1	4-coumarate-CoA ligase (4CL) [EC:6.2.1.12]	2.79	0.33
CL5397.Contig2	4-coumarate-CoA ligase (4CL) [EC:6.2.1.12]	1.39	0.56
CL5397.Contig3	4-coumarate-CoA ligase (4CL) [EC:6.2.1.12]	3.42	1.76
CL5397.Contig4	4-coumarate-CoA ligase (4CL) [EC:6.2.1.12]	1.17	0.52
CL5397.Contig5	4-coumarate-CoA ligase (4CL) [EC:6.2.1.12]	1.84	0.34
CL929.Contig1	4-coumarate-CoA ligase (4CL) [EC:6.2.1.12]	1.05	1.91
CL929.Contig2	4-coumarate-CoA ligase (4CL) [EC:6.2.1.12]	1.18	1.18
CL929.Contig3	4-coumarate-CoA ligase (4CL) [EC:6.2.1.12]	0.52	1.53
CL929.Contig4	4-coumarate-CoA ligase (4CL) [EC:6.2.1.12]	1.22	2.25
CL929.Contig5	4-coumarate-CoA ligase (4CL) [EC:6.2.1.12]	0.32	1.13
CL1583.Contig1	Tyrosine decarboxylase (TyDC) [EC:4.1.1.25]	2.36	-0.82
CL1583.Contig3	Tyrosine decarboxylase (TyDC) [EC:4.1.1.25]	1.61	0.25
CL1438.Contig1	polyphenol oxidase [EC:1.14.18.1]	1.31	0.38
CL2029.Contig6	polyphenol oxidase [EC:1.14.18.1]	3.51	0.81
Unigene11579	polyphenol oxidase [EC:1.14.18.1]	3.2	1.76
Unigene12832	polyphenol oxidase [EC:1.14.18.1]	1.8	1.65
Unigene29206	polyphenol oxidase [EC:1.14.18.1]	1.14	1.06
CL29.Contig2	Alcohol dehydrogenase (ALDH) [EC:1.1.1.1]	8.52	5.43
CL6693.Contig13	Alcohol dehydrogenase (ALDH) [EC:1.1.1.1]	0.68	2.41
CL6693.Contig19	Alcohol dehydrogenase (ALDH) [EC:1.1.1.1]	-0.17	2.23
CL6693.Contig21	Alcohol dehydrogenase (ALDH) [EC:1.1.1.1]	0.7	2.62
CL6693.Contig22	Alcohol dehydrogenase (ALDH) [EC:1.1.1.1]	0.12	2.13
CL6693.Contig23	Alcohol dehydrogenase (ALDH) [EC:1.1.1.1]	0.58	2.23
CL6693.Contig29	Alcohol dehydrogenase (ALDH) [EC:1.1.1.1]	0.4	2.26
CL6693.Contig36	Alcohol dehydrogenase (ALDH) [EC:1.1.1.1]	1.36	2.54
CL8301.Contig1	Alcohol dehydrogenase (ALDH) [EC:1.1.1.1]	1.27	0.74
Unigene9230	Alcohol dehydrogenase (ALDH) [EC:1.1.1.1]	1.36	2.47
CL9019.Contig1	Copper-containing amine oxidase (CuAO) [EC:1.4.3.21]	2.26	1.52
CL9019.Contig2	Copper-containing amine oxidase (CuAO) [EC:1.4.3.21]	1.34	0.52
Unigene9959	Copper-containing amine oxidase (CuAO) [EC:1.4.3.21]	1.37	0.44
CL5641.Contig1	UDP-glucosyl transferase 73C (UGT73C) [EC:2.4.1.-]	2.97	3.52
CL592.Contig1	Pathogen-inducible salicylic acid glucosyltransferase [EC:2.4.1.-]	3.88	3.67
Unigene12663	UDP-glucosyl transferase 73C (UGT73C) [EC:2.4.1.-]	1.84	1.28
Unigene14696	Pathogen-inducible salicylic acid glucosyltransferase [EC:2.4.1.-]	2.33	2.35
Unigene14704	UDP-glucosyl transferase 73C (UGT73C) [EC:2.4.1.-]	1.32	1.72
Unigene15683	UDP-glucosyl transferase 73C (UGT73C) [EC:2.4.1.-]	3.86	1.15
CL3330.Contig2	Shikimate O-hydroxycinnamoyltransferase (HCT) [EC:2.3.1.133]	2.49	1.24
CL4312.Contig4	Shikimate O-hydroxycinnamoyltransferase (HCT) [EC:2.3.1.133]	1.69	1.76
CL5438.Contig2	Shikimate O-hydroxycinnamoyltransferase (HCT) [EC:2.3.1.133]	8.38	6.57
CL5810.Contig1	Shikimate O-hydroxycinnamoyltransferase (HCT) [EC:2.3.1.133]	0.47	1.1
CL5810.Contig2	Shikimate O-hydroxycinnamoyltransferase (HCT) [EC:2.3.1.133]	0.37	1.54
CL6475.Contig2	Shikimate O-hydroxycinnamoyltransferase (HCT) [EC:2.3.1.133]	1.14	2.02
Unigene18367	Shikimate O-hydroxycinnamoyltransferase (HCT) [EC:2.3.1.133]	1.67	0.46
Unigene7059	Shikimate O-hydroxycinnamoyltransferase (HCT) [EC:2.3.1.133]	3.66	3.58
a Signiﬁcant difference (FDR ≤ 0.001 and the absolute value of log2 ratio ≥ 1) in relative levels are shown in boldface.
